# Supplementary material for: Cell Type-Specific Induction of Inflammation-Associated Genes in Crohn’s Disease and Colorectal Cancer
Source: Int J Mol Sci. 2022 Mar 12;23(6):3082. doi: 10.3390/ijms23063082 (PMC8955412; doi:10.3390/ijms23063082)
Supplement: Supplementary file 1 [file ijms-23-03082-s001.zip]

Archive with 8 entries (8 files):
- FigS1_lowres.tif
- FigS2_lowres.tif
- FigS3_lowres.tif
- FigS4_lowres.tif
- FigS5_lowres.tif
- Suppl_Tab1.xlsx
- Suppl_Tab2.xlsx
- Suppl_Tab3.xlsx
