# Supplementary material for: Cell Type-Specific Induction of Inflammation-Associated Genes in Crohn’s Disease and Colorectal Cancer
Source: Int J Mol Sci. 2022 Mar 12;23(6):3082. doi: 10.3390/ijms23063082 (PMC8955412; doi:10.3390/ijms23063082)
Supplement: Supplementary file 1 [file ijms-23-03082-s001.zip › Suppl_Tab1.xlsx]

## Sheet: Sheet 1
upincd	upincd_available
FCGR3A	FCGR3A
FCGR3B	FCGR3B
XBP1	XBP1
FCGR2A	FCGR2A
CXCL6	CXCL6
CXCL1	CXCL1
CXCL5	CXCL5
IL8	SLC11A1
SLC11A1	CXCL3
CXCL3	STAT1
STAT1	CCR1
CCR1	CXCR2
CXCR2	LST1
LST1	CCL11
CCL11	SLAMF7
SLAMF7	PIM3
PRDM1_v1	IFI30
CXCR1	LITAF
PIM3	ITGAX
IFI30	TNFRSF18
LITAF	NOS2
ITGAX	ICAM1
TNFRSF18	PLEK
NOS2	PLTP
ICAM1	GMPPB
PLEK	LYN
PLTP	MARS
GMPPB	AIF1
LYN	PIGR
MARS	TNFRSF4
AIF1	CCDC88B
PIGR	CXCL2
TNFRSF4	PFKFB3
CCDC88B	CCL2
CXCL2	CTLA4
PFKFB3	HCK
CCL2	PDE4A
CTLA4	PROCR
HCK	IL2RA
NCF4_v1	SLC1A5
PDE4A	IL18R1
PROCR	HLA-C
IL2RA	POU2AF1
SLC1A5	ARHGAP31
TNFRSF6B	TMCO4
IL18R1	LILRB4
HLA-C	FADS2
POU2AF1	PTRF
ARHGAP31	RNF186
TMCO4	NUPR1
LILRB4	CREB5
FADS2	HSPA6
PTRF	LSP1
PRDM1_v2	MAPKAPK2
RNF186	IL31RA
NUPR1	CEBPB
CREB5	SH2B3
HSPA6	IL15RA
LSP1	LGALS9
MAPKAPK2	TMPRSS3
IL31RA	RASSF5
CEBPB	RPS6KA2
SH2B3	STAT5A
IL15RA	CCR3
LGALS9	ITLN1
TMPRSS3	CCL7
RASSF5	CDC37
RPS6KA2	RGS1
STAT5A	IFNG
CCR3	PRRC2A
ITLN1	DOK3
GPX1_v1	TDO2
CCL7	RELA
CDC37	GBA
RGS1	IRF1
NCF4_v2	SRGAP2
IFNG	CCL13
PRRC2A	RPS6KA4
DOK3	CCR4
TDO2	CCR2
RELA	FOSL1
GBA	DACT3
IRF1	EGR2
SRGAP2	JAK2
CCL13	SDF2L1
RPS6KA4	ADA
CCR4	SOCS1
CCR2	TNFAIP3
FOSL1	IL22
DACT3	C1QTNF6
EGR2	IL1RL2
JAK2	ITGAM
SDF2L1	MYL6B
ADA	ARHGAP30
SOCS1	IL1R1
TNFAIP3	TRIB1
IL22	SBNO2
C1QTNF6	FADS1
IL1RL2	APOBR
ITGAM	IL26
MYL6B	IFIH1
ARHGAP30	ADCY7
ENSG00000233386	IL27
IL1R1	OLFML3
TRIB1	SLAMF1
CXCR2P1	ORMDL2
TAGAP_v3	RNASET2
SBNO2	S1PR5
FADS1	JAZF1
APOBR	CSF2
IL26	STAT3
CREM_v19	NRBP2
IFIH1	RASIP1
ADCY7	GLB1
IL27	TTYH3
OLFML3	PHC2
SLAMF1	LAMB1
ORMDL2	GPR183
RNASET2	IL1RL1
S1PR5	PTGER4
IL17REL	RUNX3
JAZF1	PLXNA3
CSF2	SEC16A
STAT3	MAP3K8
NRBP2	HMHA1
RASIP1	ESYT1
GLB1	MANBA
TTYH3	FKBP2
PHC2	CD28
LAMB1	PTPN2
GPR183	CEP72
IL1RL1	IZUMO1
PTGER4	KEAP1
RUNX3	PF4V1
CREM_v9-10-12	IL12B
PLXNA3	HIPK1
SEC16A	FOS
FAM55D_v2	CCL8
MAP3K8	TYK2
HMHA1	ERRFI1
ESYT1	METTL21B
MANBA	SNAPC4
FKBP2	CCRL2
CD28	IRAK1
SLC9A4	PIP4K2C
PTPN2	GLI1
FAM55D_v1	CARD9
CEP72	ZFP36L2
GPR25	MSTO1
IZUMO1	UTS2
C5orf62	DCLRE1B
KEAP1	RFTN2
PF4V1	APEH
IL12B
HIPK1
LOC285857
FOS
CCL8
TYK2
DNMT3L
ERRFI1
C11orf10
METTL21B
SNAPC4
CCRL2
IRAK1
PIP4K2C
GLI1
ACCN5
CARD9
ZFP36L2
MSTO1
UTS2
DCLRE1B
RFTN2
APEH
