# Supplementary material for: Cell Type-Specific Induction of Inflammation-Associated Genes in Crohn’s Disease and Colorectal Cancer
Source: Int J Mol Sci. 2022 Mar 12;23(6):3082. doi: 10.3390/ijms23063082 (PMC8955412; doi:10.3390/ijms23063082)
Supplement: Supplementary file 1 [file ijms-23-03082-s001.zip › Suppl_Tab2.xlsx]

## Sheet: Martin_characteristics_cluster
cluster	NAT	IBD		IBD_dataset_Martin_Cell_2019
Cytokines low Trm	14711	11789
Memory B cells	3659	8318
Tregs	1309	2467
Type I cytokines Trm	1724	2015
Resident macrophages	1081	2173
Naive T cells	2081	2405
Cytotoxic T cells	911	1569
Epithelial cells	2737	1299
ILC1	704	924
IgG plasma cells	1360	1174
ILC3	926	443
CD36+ endothelial cells	671	671
Activated DC	580	702
TFH-like	278	599
T (gd)	599	267
Activated fibroblasts	269	549
Fibroblasts	280	385
Mast cells	332	310
Central Memory T cells	350	268
Highly activated T cells	156	446
Plasmablasts	131	448
IgA plasma cells	64	176
Pericytes	76	155
Glial cells	162	41
Lymphatics	96	102
Naive B cells	3	133
pDC	10	78
