# Supplementary material for: Cell Type-Specific Induction of Inflammation-Associated Genes in Crohn’s Disease and Colorectal Cancer
Source: Int J Mol Sci. 2022 Mar 12;23(6):3082. doi: 10.3390/ijms23063082 (PMC8955412; doi:10.3390/ijms23063082)
Supplement: Supplementary file 1 [file ijms-23-03082-s001.zip › Suppl_Tab3.xlsx]

## Sheet: Sheet 1
cluster	Normal	Tumor		CRC_dataset_Lee_NatGenet_2020
CD19+CD20+ B	1684	2049
CD4+ T cells	3325	3980
CD8+ T cells	1757	4647
Activated DC	135	518
CMS1	0	1201
CMS2	0	10771
CMS3	0	5486
CMS4	0	11
Enteric glial cells	282	23
gamma delta T cells	777	219
Goblet cells	139	0
IgA+ Plasma	3366	180
IgG+ Plasma	94	1661
Intermediate	181	0
Lymphatic ECs	80	28
Mast cells	184	3
Mature Enterocytes type 1	213	0
Mature Enterocytes type 2	131	0
Activated fibroblasts	9	1146
ILC1	163	948
Pericytes	92	353
Pro-inflammatory	74	2325
Proliferative ECs	0	44
Regulatory T cells	154	2943
Smooth muscle cells	123	91
SPP1+	156	3096
Stalk-like ECs	96	342
Stem-like/TA	406	0
Stromal 1	972	73
Stromal 2	236	158
Stromal 3	744	124
T follicular helper cells	72	548
T helper 17 cells	17	1961
Tip-like ECs	563	354
Highly activated T cells	179	2002
